# Supplementary material for: Profile, Infection, and Vaccination Uptake: A Cohort of Canadian Retail Workers During the SARS-CoV-2 Pandemic
Source: Infect Dis Rep. 2025 Sep 29;17(5):122. doi: 10.3390/idr17050122 (PMC12564636; doi:10.3390/idr17050122)
Supplement: Supplementary file 1 [file idr-17-00122-s001.zip]

Archive with 1 entries (1 files):
- idr-3823132-supplementary.pdf
